# Supplementary material for: Olive Oil and Nuts in Rheumatoid Arthritis Disease Activity
Source: Nutrients. 2023 Feb 15;15(4):963. doi: 10.3390/nu15040963 (PMC9962234; doi:10.3390/nu15040963)
Supplement: Supplementary file 1 [file nutrients-15-00963-s001.zip]

Archive with 1 entries (1 files):
- nutrients-2163704-supplementary.pdf
